# Supplementary material for: Association of Vitamin D Level and Maternal Gut Microbiome during Pregnancy: Findings from a Randomized Controlled Trial of Antenatal Vitamin D Supplementation
Source: Nutrients. 2023 Apr 25;15(9):2059. doi: 10.3390/nu15092059 (PMC10181263; doi:10.3390/nu15092059)
Supplement: Supplementary file 1 [file nutrients-15-02059-s001.zip]

Archive with 1 entries (1 files):
- nutrients-2366039-supplementary.pdf
